# Supplementary material for: Potential Therapeutic Skin Microbiomes Suppressing Staphylococcus aureus-Derived Immune Responses and Upregulating Skin Barrier Function-Related Genes via the AhR Signaling Pathway
Source: Int J Mol Sci. 2022 Aug 23;23(17):9551. doi: 10.3390/ijms23179551 (PMC9455615; doi:10.3390/ijms23179551)
Supplement: Supplementary file 1 [file ijms-23-09551-s001.zip]

Archive with 1 entries (1 files):
- ijms-1880922-supplementary.pdf
